# Supplementary material for: Chemical Composition and Biological Activities of Chromolaena odorata (L.) R.M.King & H.Rob. Essential Oils from Central Vietnam
Source: Molecules. 2025 Sep 3;30(17):3602. doi: 10.3390/molecules30173602 (PMC12430431; doi:10.3390/molecules30173602)
Supplement: Supplementary file 1 [file molecules-30-03602-s001.zip]

Archive with 1 entries (1 files):
- molecules-3701841-supplementary.xlsx
