# Supplementary material for: Chemical Composition and Biological Activities of Chromolaena odorata (L.) R.M.King & H.Rob. Essential Oils from Central Vietnam
Source: Molecules. 2025 Sep 3;30(17):3602. doi: 10.3390/molecules30173602 (PMC12430431; doi:10.3390/molecules30173602)
Supplement: Supplementary file 1 [file molecules-30-03602-s001.zip › molecules-3701841-supplementary.xlsx]

## Sheet: Sheet1
Compound	Vi (QB)	Vi (QT)	Vi (ĐN)	Vi	Ni	Th1	Th2	Be1	Be2	Be3	Be4	Ind1	Ind2	Co1	Co2	Co3	Co4	Co5	Co6	Co7	Co8	Ic1	Ic2	Ic3	Ic4	Ic5	Ic6	Ic7	Ic8	Ic9	Ic10	Ic11	Ic12	To	Gha		Sum
Germacrene D	11.67	13.49	15.12	0	9.7	11.1	0	9.7	13.3	21.6	7.39	0	2.1	12.6	15	16.9	13.5	12.3	17.5	10.4	11.7	18.2	15.4	13.9	18.9	14.4	34.5	14	19.97	19.24	19.64	15.29	19	18.8	21.061		487.371
Geijerene	8.96	9.71	10.55	42.5	4.7	3.1	1.9	12	10.1	3.5	5.68	26.34	1.4	16.9	13.6	17.6	19.7	16.3	10.9	15.5	9.9	6.1	11.1	9.5	7.2	3.4	7.4	8	16.73	16.88	15.71	14.11	15	3.7	1.154		396.824
(E)-Caryophyllene	9.56	10.86	11.24	7.4	5.4	7.3	6.11	6.5	14.3	14.3	1.7	11.14	1.5	10.7	13.5	12.6	11.1	11.2	13.5	10	13.6	6	16	17.2	21.3	21.3	15.4	9.5	8.53	7.55	9.67	9.16	8.6	25.2	9.128		388.048
Pregeijerene	1.07	1.21	1.4	0	2.8	17.6	40.6	14.6	16.3	29.9	0	0	14.2	1.9	1.5	1.1	2	2.4	2.1	1.7	1	20.8	13	8.1	11.2	4.2	14.6	9.7	12.12	12.29	11.41	10.68	12	4.3	13.711		311.491
α-Pinene	19.24	16.08	11.47	2.6	42.2	8.3	9.67	20.7	8	4.1	0	0	2.3	7.8	7.8	5.2	6.7	9.1	7.3	9.2	8.1	8.6	3.3	6.6	0.6	3.7	1.3	7.5	8.29	10.19	10.26	8.82	7.6	3.1	2.98		288.7
β-Pinene	7.5	5.99	3.95	2.6	10.6	5.7	5.37	10.3	0	3	0	0	0	3.9	9.9	3	4.1	4.8	3.9	5	4.2	5.1	2.4	4.2	0.4	1.9	0.6	4	4.17	5.18	4.38	4.94	4.7	3.7	2.104		141.584
δ-Cadinene	4.42	4.38	5.73	2.1	1.9	4.9	0.85	3.7	4	3.3	0	7.98	3.5	5.5	7.12	5.5	6.3	5.1	6.7	5.1	6.3	4.1	0	0	1.9	0	6.3	4.6	3.94	4.16	4.39	5.06	3.8	0.4	0		133.03
α-Copaene	4.02	4.45	5.26	1	1.5	1.6	0	2.1	0	1.3	2.84	17.87	1.2	3.9	4.9	3.9	3.8	4.4	5	4.3	6	2.2	0	0	6.1	0	0	3.5	2.9	2.65	3.39	3.92	3.36	2.3	6.079		115.739
Caryophyllene oxide	5.3	5.4	5.02	0	0	0	0	0	1.5	0	43.75	0	0	1.5	1	1.4	0.6	2	2.3	2.4	2.8	0.5	3.4	11.3	5.3	0	0	8.3	0.13	0.09	0.2	0.6	0.37	1.5	0.2		106.86
alpha humulene	2.97	2.97	3.22	1.9	1.2	0	1.77	2	0	0	0	0	2.7	2.8	3.3	3.1	3.1	2.8	3.4	2.9	3.4	1.8	3.9	0	0	0	3.8	2.7	2.29	2.21	2.88	2.76	2.82	1.2	3		72.89
Bicyclogermacrene	1.72	2.1	2.42	0	0	0	1.65	0	0	2.8	0	1.87	0	0	1.8	1	1.7	1.4	1.68	1.4	1.4	3	5.1	2	1.6	3.1	0	2.5	2.35	2.15	2.59	2.39	2.61	0	0		52.33
beta elemene	1.3	1.39	1.74	1.4	0.7	0	0	0.9	0.1	0	0	0.89	1.8	1.6	1.9	2	1.8	1.6	1.78	1.6	1.9	0.2	0.7	0	0	0	1.7	1.4	1.12	1.01	1.18	1.15	1.06	4.6	2.1		40.62
trans-beta-Ocimene	1.08	0.94	1	0.5	0.6	2.2	2.2	0	1.7	2.1	0	0	0.3	1.1	1.1	1.1	1.3	1.5	1.1	1.2	0.8	2.2	0	0.7	0.8	0.3	0	1.8	2.53	1.86	1.53	1.73	1.09	0	3.15		39.51
γ-Muurolene	0	0	0	0	0	0	0.86	0	0	0	0	0.56	1.4	1	1.3	0.8	1.2	1.1	0	1.1	1.3	0.5	0.5	0	1.8	1.7	0	11	0.53	0.56	0.5	0.79	0.45	0	8.371		37.321
γ-Cadinene	0.36	0.32	0.54	0	0.3	0	0.85	0.6	0	0	0	0	0	0.6	0.8	0.6	0.7	0.67	0.74	0	0.8	0	1	1.8	8.2	6.9	3.8	0	0.3	0.33	0.35	0.39	0.29	0.6	0		31.84
Sabinene	1.51	1.26	0.94	0.6	0	0	1.1	1.5	5.4	0.7	0	0	0	0.9	0.9	0.7	0.9	0.99	0.84	1.1	0.9	1.2	0	0	0	0	0	0	0.95	1.14	0.96	1.03	0.91	3.2	0		29.63
myrcene	0	0	0	0	0	0	0	2.3	1.1	0.9	0	0	0	0.6	0.6	0.5	0.8	0.7	0	0.8	0.6	1.6	0.2	0.7	0.5	0.3	0	0.9	1.18	1.53	0.7	0.93	0.59	1.9	2.76		22.69
alpha-Cubebene	0	0	0	0	0	0	0	0	0	0	0	0	0	0	0	0	0	0	0	0	0	0.1	3.4	4.6	3.7	5.6	0	0.2	0.15	0.14	0.14	0.19	0.1	0.14	0.56		19.02
Dauca-5,8-diene	0	0	0	0	0	0	17.75	0	0	0	0	0	0	0	0	0	0	0	0	0	0	0	0	0	0	0	0	0	0	0	0	0	0	0	0		17.75
Cyclohexene-3,4-diethenyl-3-methyl	0	0	0	0	0	0	0	0	0	0	0	3.73	0	0	0	0	0	0	0	0	0	0.6	0	7.6	0.8	3.1	0	0.9	0	0	0	0	0	0	0		16.73
beta-Cubebene	0.06	0.1	0.14	12.5	0	0	0	1.3	2.1	0	0	0	0	0	0	0	0	0	0	0	0	0	0	0	0	0	0	0	0	0	0	0	0	0	0		16.2
alpha-Cadinol	1.05	1.13	1.37	0.6	0	0.6	2.19	0	0.7	1.6	0	0	0.3	0.4	0.5	0.4	0.4	0.3	0.4	0.4	0.4	0	0	0	0	0	0	0	0.41	0.66	0.49	1.05	0.41	0	0		15.76
β-Copaen-4α-ol	0.5	0.47	0.53	0	9.4	0	0	0	0	0	2.27	0	0	0	0	0	0	0	0	0	0	0	0	0	0	0	0	0	0	0	0	0	0	0	0		13.17
3-Carene	0	0	0	0	0	0	0	0	0	0	0	10.6	0	0	0	0	0	0	0	0	0	0	0	0	0	0	0	0	0	0	0	0	0	0	0		10.6
Cubebol	0.22	0.48	0.41	0	0	0	0	0	0	0	0	0	8.6	0	0	0	0	0	0	0	0	0	0	0	0	0	0	0	0.18	0.14	0.16	0.22	0.18	0	0		10.59
α-Cadinene	0	0	0	0	0	0	0	0	0	0	0	0	1.4	0	0	0	0	0	0	0	0	0	7.8	0	0	0.3	0	0.2	0.13	0.14	0	0.15	0.14	0	0		10.26
Geijerene (isomer)	0	0	0	0	0	0	0	0	0	0	0	0	0	0	0	0	0	0	0	0	0	0	0	0	0	0	0	0	2	2.14	1.83	1.7	1.89	0	0		9.56
Naphthalene	0	0	0	0	0	0	0	0	0	0	9.09	0	0	0	0	0	0	0	0	0	0	0	0	0	0	0	0	0	0	0	0	0	0	0	0		9.09
Cis-Sabinene hydrate	0	0	0	0	0	0	0	0	0	0	0	0	5.7	0	0	0	0	0	0	0	0	0	0	0	0	0	0	0	0	0	0	0	0	2.8	0		8.5
Anisole	0	0	0	0	0	0	0	0	0	0	7.39	0	0	0	0	0	0	0	0	0	0	0	0	0	0	0	0	0	0	0	0	0	0	0	0		7.39
Dictamnol	2.15	1.94	1.56	0	0	0	0	0	0	0	0	0	o	0	0	0	0	0	0	0	0	0	0	0	0	0	0	0	0.3	0.23	0.27	0.28	0.24	0	0		6.97
Geranial	0	0	0	0	0	0	0	0	0	0	0	0	0	0	0	0	0	0	0	0	0	6.3	0	0	0	0	0	0.2	0	0	0	0	0	0	0		6.5
alpha-Muurolene	0.75	0.78	0.96	0	0	0	0	0	0.6	0.2	0	0.96	1.2	0	0	0	0	0	0	0	0	0	0	0	0	0	0	0	0	0	0	0	0	0	0		5.45
phytol	1.08	1.39	1.09	0	0	0	0	0	0	1.3	0	0	0	0	0	0	0	0	0	0	0	0	0	0	0	0	0	0	0.1	0	0	0.13	0.06	0	0		5.15
trans-Verbenol	0	0	0	0	0	0	0	0	0	0	4.55	0	0	0	0	0	0	0	0	0	0	0	0	0	0	0	0	0	0	0	0	0	0	0	0		4.55
Germacrene B	0	0	0	0	0	0	0	0	0	0	0	0	1.9	0	0	0	0	0	0	0	0	0.5	0.5	0.4	0.5	0	0	0	0.2	0	0.13	0.26	0.11	0	0		4.5
Germacrene D-4-ol	0	0	0	0	0	0	0	0	0	0	0	0	3.6	0	0	0	0	0	0	0	0	0	0	0	0	0	0	0	0	0	0	0	0	0	0.26		3.86
denta cadinene	0	0	0	0	0	0	3.21	0	0	0	0	0	0	0	0	0	0	0	0	0	0	0	0	0	0	0	0	0	0	0	0	0	0	0	0		3.21
Verbenone	0	0	0	0	0	0	0	0	0	0	2.84	0	0	0	0	0	0	0	0	0	0	0	0	0	0	0	0	0	0	0	0	0	0	0	0		2.84
T-Muurolol	0	0	0	0	0	0	0	0	0	0	0	2.77	0	0	0	0	0	0	0	0	0	0	0	0	0	0	0	0	0	0	0	0	0	0	0		2.77
α-Bergamotene	0	0	0	0	0	0	0	0	0	0	0	0	0	0	0	0	0	0	0	0	0	0	0	0	0	0	0	0	0	0	0	0	0	0	2.56		2.56
2,3-Dihydro-4-methylfuran	0	0	0	0	0	1.6	0	0	0	0	0	0	0	0	0	0	0	0	0	0	0	0	0	0	0	0	0	0	0	0	0	0	0	0	0		1.6
2-Hexenal	0	0	0	0	0	1.6	0	0	0	0	0	0	0	0	0	0	0	0	0	0	0	0	0	0	0	0	0	0	0	0	0	0	0	0	0		1.6
T-Cadinol	0	0	0	0	0	0	0	0	0	0	0	1.39	0	0	0	0	0	0	0	0	0	0	0	0	0	0	0	0	0	0	0	0	0	0	0		1.39
Humulene epoxide II	0	0	0	0	1.1	0	0	0	0	0	0	0	0	0	0	0	0	0	0	0	0	0	0	0	0	0	0	0	0	0	0	0	0	0	0		1.1

## Sheet: AHC_HID
3.81885	-0.235553	1	1					2.0625	-0.235553	1	1
1	-0.235553	2	1					1	-0.235553	2	1
1	1	3	1					1	1	3	1
1	-0.235553	4	1					1	-0.235553	4	1
6.6377	-0.235553	5	1					3.125	-0.235553	5	1
6.6377	0.125338	6	1					3.125	0.125338	6	1
2.5	0.125338	7	1					2	0.125338	7	1
2.5	0.776028	8	1					2	1
2	0.776028	9	1					2	0.125338
2	1	10	1					4.25	0.125338
2	0.776028	11	1					4.25	0.203901
3	0.776028	12	1					3	0.203901
3	1	13	1					3	1
3	0.776028	14	1					3	0.203901
2.5	0.776028	15	1					5.5	0.203901
2.5	0.125338	16	1					5.5	0.310742
10.7754	0.125338	17	1					4.5	0.310742
10.7754	0.203901	18	1					4.5	0.612237
5.625	0.203901	19	1					4	0.612237
5.625	0.755938	20	1					4	1
4.5	0.755938	21	1					4	0.612237
4.5	0.936941	22	1					5	0.612237
4	0.936941	23	1					5	1
4	1	24	1					5	0.612237
4	0.936941	25	1					4.5	0.612237
5	0.936941	26	1					4.5	0.310742
5	1	27	1					6.5	0.310742
5	0.936941	28	1					6.5	0.556673
4.5	0.936941	29	1					6	0.556673
4.5	0.755938	30	1					6	1
6.75	0.755938	31	1					6	0.556673
6.75	0.923039	32	1					7	0.556673
6	0.923039	33	1					7	1
6	1	34	1					7	0.556673
6	0.923039	35	1					6.5	0.556673
7.5	0.923039							6.5	0.310742
7.5	0.939852							5.5	0.310742
7	0.939852							5.5	0.203901
7	1							4.25	0.203901
7	0.939852							4.25	0.125338
8	0.939852							3.125	0.125338
8	1							3.125	-0.235553
8	0.939852							2.0625	-0.235553
7.5	0.939852
7.5	0.923039
6.75	0.923039
6.75	0.755938
5.625	0.755938
5.625	0.203901
15.9258	0.203901
15.9258	0.310742
9.875	0.310742
9.875	0.612237
9	0.612237
9	1
9	0.612237
10.75	0.612237
10.75	0.801551
10	0.801551
10	1
10	0.801551
11.5	0.801551
11.5	0.960739
11	0.960739
11	1
11	0.960739
12	0.960739
12	1
12	0.960739
11.5	0.960739
11.5	0.801551
10.75	0.801551
10.75	0.612237
9.875	0.612237
9.875	0.310742
21.9766	0.310742
21.9766	0.556673
15.3594	0.556673
15.3594	0.833726
13.75	0.833726
13.75	0.907374
13	0.907374
13	1
13	0.907374
14.5	0.907374
14.5	0.930698
14	0.930698
14	1
14	0.930698
15	0.930698
15	1
15	0.930698
14.5	0.930698
14.5	0.907374
13.75	0.907374
13.75	0.833726
16.9688	0.833726
16.9688	0.873778
16	0.873778
16	1
16	0.873778
17.9375	0.873778
17.9375	0.947503
17	0.947503
17	1
17	0.947503
18.875	0.947503
18.875	0.977043
18	0.977043
18	1
18	0.977043
19.75	0.977043
19.75	0.986689
19	0.986689
19	1
19	0.986689
20.5	0.986689
20.5	0.994237
20	0.994237
20	1
20	0.994237
21	0.994237
21	1
21	0.994237
20.5	0.994237
20.5	0.986689
19.75	0.986689
19.75	0.977043
18.875	0.977043
18.875	0.947503
17.9375	0.947503
17.9375	0.873778
16.9688	0.873778
16.9688	0.833726
15.3594	0.833726
15.3594	0.556673
28.5938	0.556673
28.5938	0.637213
24.625	0.637213
24.625	0.745795
22.75	0.745795
22.75	0.896765
22	0.896765
22	1
22	0.896765
23.5	0.896765
23.5	0.990128
23	0.990128
23	1
23	0.990128
24	0.990128
24	1
24	0.990128
23.5	0.990128
23.5	0.896765
22.75	0.896765
22.75	0.745795
26.5	0.745795
26.5	0.78417
25.5	0.78417
25.5	0.903251
25	0.903251
25	1
25	0.903251
26	0.903251
26	1
26	0.903251
25.5	0.903251
25.5	0.78417
27.5	0.78417
27.5	0.825287
27	0.825287
27	1
27	0.825287
28	0.825287
28	1
28	0.825287
27.5	0.825287
27.5	0.78417
26.5	0.78417
26.5	0.745795
24.625	0.745795
24.625	0.637213
32.5625	0.637213
32.5625	0.715264
30.625	0.715264
30.625	0.986829
29.5	0.986829
29.5	0.990971
29	0.990971
29	1
29	0.990971
30	0.990971
30	1
30	0.990971
29.5	0.990971
29.5	0.986829
31.75	0.986829
31.75	0.988379
31	0.988379
31	1
31	0.988379
32.5	0.988379
32.5	0.997412
32	0.997412
32	1
32	0.997412
33	0.997412
33	1
33	0.997412
32.5	0.997412
32.5	0.988379
31.75	0.988379
31.75	0.986829
30.625	0.986829
30.625	0.715264
34.5	0.715264
34.5	0.890289
34	0.890289
34	1
34	0.890289
35	0.890289
35	1
35	0.890289
34.5	0.890289
34.5	0.715264
32.5625	0.715264
32.5625	0.637213
28.5938	0.637213
28.5938	0.556673
21.9766	0.556673
21.9766	0.310742
15.9258	0.310742
15.9258	0.203901
10.7754	0.203901
10.7754	0.125338
6.6377	0.125338
6.6377	-0.235553
3.81885	-0.235553

## Sheet: AHC1_HID
5.86719	2157.17	1	0					1.98438	2157.17	1	604
1.96875	2157.17	2	0					1	2157.17	2	604
1.96875	595.834	3	0					1	0	3	604
1	595.834	4	0					1	2157.17	4	604
1	0	5	0					2.96875	2157.17	5	604
1	595.834	6	0					2.96875	2028.27	6	604
2.9375	595.834	7	0					2	2028.27	7	604
2.9375	310.17	8	0					2	0
2	310.17	9	0					2	2028.27
2	0	10	0					3.9375	2028.27
2	310.17	11	0					3.9375	1744.64
3.875	310.17	12	0					3	1744.64
3.875	179.191	13	0					3	0
3	179.191	14	0					3	1744.64
3	0	15	0					4.875	1744.64
3	179.191	16	0					4.875	1311.34
4.75	179.191	17	0					4	1311.34
4.75	111.831	18	0					4	0
4	111.831	19	0					4	1311.34
4	0	20	0					5.75	1311.34
4	111.831	21	0					5.75	897.969
5.5	111.831	22	0					5	897.969
5.5	36.52	23	0					5	0
5	36.52	24	0					5	897.969
5	0	25	0					6.5	897.969
5	36.52	26	0					6.5	613.059
6	36.52	27	0					6	613.059
6	0	28	0					6	0
6	36.52	29	0					6	613.059
5.5	36.52	30	0					7	613.059
5.5	111.831	31	0					7	0
4.75	111.831	32	0					7	613.059
4.75	179.191	33	0					6.5	613.059
3.875	179.191	34	0					6.5	897.969
3.875	310.17	35	0					5.75	897.969
2.9375	310.17							5.75	1311.34
2.9375	595.834							4.875	1311.34
1.96875	595.834							4.875	1744.64
1.96875	2157.17							3.9375	1744.64
9.76562	2157.17							3.9375	2028.27
9.76562	2028.27							2.96875	2028.27
7	2028.27							2.96875	2157.17
7	0							1.98438	2157.17
7	2028.27
12.5312	2028.27
12.5312	1744.64
8.5	1744.64
8.5	303.912
8	303.912
8	0
8	303.912
9	303.912
9	0
9	303.912
8.5	303.912
8.5	1744.64
16.5625	1744.64
16.5625	1311.34
10	1311.34
10	0
10	1311.34
23.125	1311.34
23.125	897.969
17.875	897.969
17.875	398.466
15	398.466
15	108.17
13.125	108.17
13.125	35.29
11.75	35.29
11.75	5.325
11	5.325
11	0
11	5.325
12.5	5.325
12.5	2.055
12	2.055
12	0
12	2.055
13	2.055
13	0
13	2.055
12.5	2.055
12.5	5.325
11.75	5.325
11.75	35.29
14.5	35.29
14.5	11.89
14	11.89
14	0
14	11.89
15	11.89
15	0
15	11.89
14.5	11.89
14.5	35.29
13.125	35.29
13.125	108.17
16.875	108.17
16.875	39.8366
16	39.8366
16	0
16	39.8366
17.75	39.8366
17.75	19.2161
17	19.2161
17	0
17	19.2161
18.5	19.2161
18.5	17.5344
18	17.5344
18	0
18	17.5344
19	17.5344
19	0
19	17.5344
18.5	17.5344
18.5	19.2161
17.75	19.2161
17.75	39.8366
16.875	39.8366
16.875	108.17
15	108.17
15	398.466
20.75	398.466
20.75	177.255
20	177.255
20	0
20	177.255
21.5	177.255
21.5	9.02335
21	9.02335
21	0
21	9.02335
22	9.02335
22	0
22	9.02335
21.5	9.02335
21.5	177.255
20.75	177.255
20.75	398.466
17.875	398.466
17.875	897.969
28.375	897.969
28.375	613.059
25.625	613.059
25.625	286.794
23.75	286.794
23.75	88.275
23	88.275
23	0
23	88.275
24.5	88.275
24.5	22.985
24	22.985
24	0
24	22.985
25	22.985
25	0
25	22.985
24.5	22.985
24.5	88.275
23.75	88.275
23.75	286.794
27.5	286.794
27.5	107.43
26.5	107.43
26.5	33.325
26	33.325
26	0
26	33.325
27	33.325
27	0
27	33.325
26.5	33.325
26.5	107.43
28.5	107.43
28.5	53.685
28	53.685
28	0
28	53.685
29	53.685
29	0
29	53.685
28.5	53.685
28.5	107.43
27.5	107.43
27.5	286.794
25.625	286.794
25.625	613.059
31.125	613.059
31.125	387.462
30	387.462
30	0
30	387.462
32.25	387.462
32.25	20.2208
31	20.2208
31	0
31	20.2208
33.5	20.2208
33.5	5.73762
32.5	5.73762
32.5	2.49945
32	2.49945
32	0
32	2.49945
33	2.49945
33	0
33	2.49945
32.5	2.49945
32.5	5.73762
34.5	5.73762
34.5	4.0276
34	4.0276
34	0
34	4.0276
35	4.0276
35	0
35	4.0276
34.5	4.0276
34.5	5.73762
33.5	5.73762
33.5	20.2208
32.25	20.2208
32.25	387.462
31.125	387.462
31.125	613.059
28.375	613.059
28.375	897.969
23.125	897.969
23.125	1311.34
16.5625	1311.34
16.5625	1744.64
12.5312	1744.64
12.5312	2028.27
9.76562	2028.27
9.76562	2157.17
5.86719	2157.17

## Sheet: AHC2_HID
5.86719	2157.17	1	0					1.9375	2157.17	1	1000
1.96875	2157.17	2	0					1	2157.17	2	1000
1.96875	595.834	3	0					1	0	3	1000
1	595.834	4	0					1	2157.17	4	1000
1	0	5	0					2.875	2157.17	5	1000
1	595.834	6	0					2.875	2028.27
2.9375	595.834	7	0					2	2028.27
2.9375	310.17	8	0					2	0
2	310.17	9	0					2	2028.27
2	0	10	0					3.75	2028.27
2	310.17	11	0					3.75	1744.64
3.875	310.17	12	0					3	1744.64
3.875	179.191	13	0					3	0
3	179.191	14	0					3	1744.64
3	0	15	0					4.5	1744.64
3	179.191	16	0					4.5	1311.34
4.75	179.191	17	0					4	1311.34
4.75	111.831	18	0					4	0
4	111.831	19	0					4	1311.34
4	0	20	0					5	1311.34
4	111.831	21	0					5	0
5.5	111.831	22	0					5	1311.34
5.5	36.52	23	0					4.5	1311.34
5	36.52	24	0					4.5	1744.64
5	0	25	0					3.75	1744.64
5	36.52	26	0					3.75	2028.27
6	36.52	27	0					2.875	2028.27
6	0	28	0					2.875	2157.17
6	36.52	29	0					1.9375	2157.17
5.5	36.52	30	0
5.5	111.831	31	0
4.75	111.831	32	0
4.75	179.191	33	0
3.875	179.191	34	0
3.875	310.17	35	0
2.9375	310.17
2.9375	595.834
1.96875	595.834
1.96875	2157.17
9.76562	2157.17
9.76562	2028.27
7	2028.27
7	0
7	2028.27
12.5312	2028.27
12.5312	1744.64
8.5	1744.64
8.5	303.912
8	303.912
8	0
8	303.912
9	303.912
9	0
9	303.912
8.5	303.912
8.5	1744.64
16.5625	1744.64
16.5625	1311.34
10	1311.34
10	0
10	1311.34
23.125	1311.34
23.125	897.969
17.875	897.969
17.875	398.466
15	398.466
15	108.17
13.125	108.17
13.125	35.29
11.75	35.29
11.75	5.325
11	5.325
11	0
11	5.325
12.5	5.325
12.5	2.055
12	2.055
12	0
12	2.055
13	2.055
13	0
13	2.055
12.5	2.055
12.5	5.325
11.75	5.325
11.75	35.29
14.5	35.29
14.5	11.89
14	11.89
14	0
14	11.89
15	11.89
15	0
15	11.89
14.5	11.89
14.5	35.29
13.125	35.29
13.125	108.17
16.875	108.17
16.875	39.8366
16	39.8366
16	0
16	39.8366
17.75	39.8366
17.75	19.2161
17	19.2161
17	0
17	19.2161
18.5	19.2161
18.5	17.5344
18	17.5344
18	0
18	17.5344
19	17.5344
19	0
19	17.5344
18.5	17.5344
18.5	19.2161
17.75	19.2161
17.75	39.8366
16.875	39.8366
16.875	108.17
15	108.17
15	398.466
20.75	398.466
20.75	177.255
20	177.255
20	0
20	177.255
21.5	177.255
21.5	9.02335
21	9.02335
21	0
21	9.02335
22	9.02335
22	0
22	9.02335
21.5	9.02335
21.5	177.255
20.75	177.255
20.75	398.466
17.875	398.466
17.875	897.969
28.375	897.969
28.375	613.059
25.625	613.059
25.625	286.794
23.75	286.794
23.75	88.275
23	88.275
23	0
23	88.275
24.5	88.275
24.5	22.985
24	22.985
24	0
24	22.985
25	22.985
25	0
25	22.985
24.5	22.985
24.5	88.275
23.75	88.275
23.75	286.794
27.5	286.794
27.5	107.43
26.5	107.43
26.5	33.325
26	33.325
26	0
26	33.325
27	33.325
27	0
27	33.325
26.5	33.325
26.5	107.43
28.5	107.43
28.5	53.685
28	53.685
28	0
28	53.685
29	53.685
29	0
29	53.685
28.5	53.685
28.5	107.43
27.5	107.43
27.5	286.794
25.625	286.794
25.625	613.059
31.125	613.059
31.125	387.462
30	387.462
30	0
30	387.462
32.25	387.462
32.25	20.2208
31	20.2208
31	0
31	20.2208
33.5	20.2208
33.5	5.73762
32.5	5.73762
32.5	2.49945
32	2.49945
32	0
32	2.49945
33	2.49945
33	0
33	2.49945
32.5	2.49945
32.5	5.73762
34.5	5.73762
34.5	4.0276
34	4.0276
34	0
34	4.0276
35	4.0276
35	0
35	4.0276
34.5	4.0276
34.5	5.73762
33.5	5.73762
33.5	20.2208
32.25	20.2208
32.25	387.462
31.125	387.462
31.125	613.059
28.375	613.059
28.375	897.969
23.125	897.969
23.125	1311.34
16.5625	1311.34
16.5625	1744.64
12.5312	1744.64
12.5312	2028.27
9.76562	2028.27
9.76562	2157.17
5.86719	2157.17

## Sheet: AHC1_HID1
3.81885	-0.235553	1	1					1.9375	-0.235553	1	1
1	-0.235553	2	1					1	-0.235553	2	1
1	1	3	1					1	1	3	1
1	-0.235553	4	1					1	-0.235553	4	1
6.6377	-0.235553	5	1					2.875	-0.235553	5	1
6.6377	0.125338	6	1					2.875	0.125338
2.5	0.125338	7	1					2	0.125338
2.5	0.776028	8	1					2	1
2	0.776028	9	1					2	0.125338
2	1	10	1					3.75	0.125338
2	0.776028	11	1					3.75	0.203901
3	0.776028	12	1					3	0.203901
3	1	13	1					3	1
3	0.776028	14	1					3	0.203901
2.5	0.776028	15	1					4.5	0.203901
2.5	0.125338	16	1					4.5	0.310742
10.7754	0.125338	17	1					4	0.310742
10.7754	0.203901	18	1					4	1
5.625	0.203901	19	1					4	0.310742
5.625	0.755938	20	1					5	0.310742
4.5	0.755938	21	1					5	1
4.5	0.936941	22	1					5	0.310742
4	0.936941	23	1					4.5	0.310742
4	1	24	1					4.5	0.203901
4	0.936941	25	1					3.75	0.203901
5	0.936941	26	1					3.75	0.125338
5	1	27	1					2.875	0.125338
5	0.936941	28	1					2.875	-0.235553
4.5	0.936941	29	1					1.9375	-0.235553
4.5	0.755938	30	1
6.75	0.755938	31	1
6.75	0.923039	32	1
6	0.923039	33	1
6	1	34	1
6	0.923039	35	1
7.5	0.923039
7.5	0.939852
7	0.939852
7	1
7	0.939852
8	0.939852
8	1
8	0.939852
7.5	0.939852
7.5	0.923039
6.75	0.923039
6.75	0.755938
5.625	0.755938
5.625	0.203901
15.9258	0.203901
15.9258	0.310742
9.875	0.310742
9.875	0.612237
9	0.612237
9	1
9	0.612237
10.75	0.612237
10.75	0.801551
10	0.801551
10	1
10	0.801551
11.5	0.801551
11.5	0.960739
11	0.960739
11	1
11	0.960739
12	0.960739
12	1
12	0.960739
11.5	0.960739
11.5	0.801551
10.75	0.801551
10.75	0.612237
9.875	0.612237
9.875	0.310742
21.9766	0.310742
21.9766	0.556673
15.3594	0.556673
15.3594	0.833726
13.75	0.833726
13.75	0.907374
13	0.907374
13	1
13	0.907374
14.5	0.907374
14.5	0.930698
14	0.930698
14	1
14	0.930698
15	0.930698
15	1
15	0.930698
14.5	0.930698
14.5	0.907374
13.75	0.907374
13.75	0.833726
16.9688	0.833726
16.9688	0.873778
16	0.873778
16	1
16	0.873778
17.9375	0.873778
17.9375	0.947503
17	0.947503
17	1
17	0.947503
18.875	0.947503
18.875	0.977043
18	0.977043
18	1
18	0.977043
19.75	0.977043
19.75	0.986689
19	0.986689
19	1
19	0.986689
20.5	0.986689
20.5	0.994237
20	0.994237
20	1
20	0.994237
21	0.994237
21	1
21	0.994237
20.5	0.994237
20.5	0.986689
19.75	0.986689
19.75	0.977043
18.875	0.977043
18.875	0.947503
17.9375	0.947503
17.9375	0.873778
16.9688	0.873778
16.9688	0.833726
15.3594	0.833726
15.3594	0.556673
28.5938	0.556673
28.5938	0.637213
24.625	0.637213
24.625	0.745795
22.75	0.745795
22.75	0.896765
22	0.896765
22	1
22	0.896765
23.5	0.896765
23.5	0.990128
23	0.990128
23	1
23	0.990128
24	0.990128
24	1
24	0.990128
23.5	0.990128
23.5	0.896765
22.75	0.896765
22.75	0.745795
26.5	0.745795
26.5	0.78417
25.5	0.78417
25.5	0.903251
25	0.903251
25	1
25	0.903251
26	0.903251
26	1
26	0.903251
25.5	0.903251
25.5	0.78417
27.5	0.78417
27.5	0.825287
27	0.825287
27	1
27	0.825287
28	0.825287
28	1
28	0.825287
27.5	0.825287
27.5	0.78417
26.5	0.78417
26.5	0.745795
24.625	0.745795
24.625	0.637213
32.5625	0.637213
32.5625	0.715264
30.625	0.715264
30.625	0.986829
29.5	0.986829
29.5	0.990971
29	0.990971
29	1
29	0.990971
30	0.990971
30	1
30	0.990971
29.5	0.990971
29.5	0.986829
31.75	0.986829
31.75	0.988379
31	0.988379
31	1
31	0.988379
32.5	0.988379
32.5	0.997412
32	0.997412
32	1
32	0.997412
33	0.997412
33	1
33	0.997412
32.5	0.997412
32.5	0.988379
31.75	0.988379
31.75	0.986829
30.625	0.986829
30.625	0.715264
34.5	0.715264
34.5	0.890289
34	0.890289
34	1
34	0.890289
35	0.890289
35	1
35	0.890289
34.5	0.890289
34.5	0.715264
32.5625	0.715264
32.5625	0.637213
28.5938	0.637213
28.5938	0.556673
21.9766	0.556673
21.9766	0.310742
15.9258	0.310742
15.9258	0.203901
10.7754	0.203901
10.7754	0.125338
6.6377	0.125338
6.6377	-0.235553
3.81885	-0.235553

## Sheet: PCA_HID
0.314401	0.341563
0.482721	0.423296
0.638681	0.518856
0.253388	0.755366
0.127016	-0.00443031
0.659702	-0.698657
0.258054	-0.762832
0.484544	-0.163115
0.88894	-0.229768
0.747383	-0.626098
-0.422653	0.0632549
0.0532615	0.741198
0.306204	-0.738563
0.689388	0.714798
0.670286	0.591679
0.742477	0.645675
0.67626	0.718921
0.691083	0.70399
0.783776	0.445675
0.60112	0.764303
0.627631	0.59427
0.755679	-0.567175
0.898921	-0.0619168
0.628716	0.0617946
0.762327	-0.0671586
0.770544	0.033887
0.871094	-0.157922
0.787852	-0.154587
0.922032	0.136794
0.893823	0.128164
0.940311	0.140624
0.939983	0.151939
0.936078	0.0897799
0.730918	0.0457807
0.773926	-0.426473

## Sheet: PCA_HID1
45.8785	-1.9559
16.7495	41.3658
25.0909	6.1193
17.2014	-44.4211
-1.40685	-1.57212
-19.0499	-3.5334
-19.5292	1.53114
-25.1212	4.49337
-39.813	-2.02703

## Sheet: PCA_HID2
6.2417	8.7503
8.74001	9.88996
10.6586	11.1737
12.9358	49.7624
6.17219	-0.277812
13.1474	-17.9676
12.4837	-47.6207
11.8004	-5.12614
21.1015	-7.03826
29.3007	-31.6746
-22.2133	4.29001
1.92714	34.6074
4.98607	-15.5192
13.4962	18.0579
12.9486	14.7498
17.9461	20.1389
15.4977	21.2603
12.7267	16.7296
15.4209	11.3154
10.0657	16.5151
9.71414	11.8691
19.6313	-19.0136
22.1379	-1.9677
13.7726	1.74681
21.6921	-2.46602
21.3248	1.2102
36.7028	-8.58642
9.75007	-2.46871
22.8203	4.36894
21.6404	4.0042
22.0475	4.25482
17.016	3.54929
21.1366	2.616
23.7801	1.92204
20.7036	-14.7222
45.8785	-1.9559
16.7495	41.3658
25.0909	6.1193
17.2014	-44.4211
-1.40685	-1.57212
-19.0499	-3.5334
-19.5292	1.53114
-25.1212	4.49337
-39.813	-2.02703

## Sheet: PCA_HID3
0.470499	-0.420247
0.650168	-0.43791
0.805175	-0.441483
0.385979	-0.502678
0.190341	-0.133516
0.450822	0.832713
0.0218552	0.87679
0.441012	0.238509
0.794493	0.486597
0.549837	0.825861
-0.322334	-0.118902
0.159052	-0.561598
0.0644351	0.892283
0.840049	-0.487443
0.793509	-0.460437
0.876451	-0.409047
0.815507	-0.468908
0.844446	-0.494259
0.890535	-0.29634
0.774183	-0.577095
0.771939	-0.502888
0.585825	0.76109
0.850365	0.335579
0.673813	0.0875256
0.719887	0.260423
0.771245	0.0744409
0.815625	0.361145
0.776836	0.351269
0.918464	0.160921
0.892637	0.154125
0.944982	0.131674
0.932494	0.137466
0.918645	0.205088
0.736662	0.0498195
0.650907	0.578857

## Sheet: PCA_HID4
7.50854	0.999161
4.14359	-3.52568
4.06077	-0.700995
-0.175793	7.16949
0.515064	-0.991592
-3.2908	-0.491154
-3.2586	-0.763611
-4.11162	-1.18912
-5.39116	-0.506498

[truncated: 15 more sheets: PCA_HID5, AHC_HID1, AHC-Dissimilarity, PCA-Pearson Correlation, PCA-Covariance, AHC-Similarity, Sheet20, Enantiomeric distribution, Co Lao DN, Co Lao QT, Co Lao QB, XLSTAT_20230426_170515_1_HID3, XLSTAT_20230426_170515_1_HID2, XLSTAT_20230426_170515_1_HID1, XLSTAT_20230426_170515_1_HID]
